# Supplementary material for: Dataset on equine cartilage near infrared spectra, composition, and functional properties
Source: Sci Data. 2019 Aug 30;6:164. doi: 10.1038/s41597-019-0170-y (PMC6717194; doi:10.1038/s41597-019-0170-y)
Supplement: Supplementary file 1 — Download metadata file [file 41597_2019_170_MOESM1_ESM.zip]

Archive with 5 entries (5 files):
- a_Torniainen168A_histology.txt
- a_Torniainen168A_biomech.txt
- a_Torniainen168A_NIR.txt
- s_Torniainen168A_study.txt
- i_Investigation.txt
