# Supplementary material for: Dataset on equine cartilage near infrared spectra, composition, and functional properties
Source: Sci Data. 2019 Aug 30;6:164. doi: 10.1038/s41597-019-0170-y (PMC6717194; doi:10.1038/s41597-019-0170-y)
Supplement: Supplementary file 1 — Download metadata file [file 41597_2019_170_MOESM1_ESM.zip › a_Torniainen168A_histology.txt]

Sample Name	Protocol REF	Parameter Value[instrument]	Parameter Value[manufacturer]	Assay Name	Raw Data File	Comment[Data Repository]	Comment[Data Record Accession]	Comment[Data Record URI]
joints 1 to 5	Histology	Thermo iN10 FT-IR microscope	Thermo Nicolet Corporation	collagen and proteoglycan contents	ftir_raw.mat	figshare	doi:10.6084/m9.figshare.c.4423139	https://doi.org/10.6084/m9.figshare.c.4423139
