# Supplementary material for: Dataset on equine cartilage near infrared spectra, composition, and functional properties
Source: Sci Data. 2019 Aug 30;6:164. doi: 10.1038/s41597-019-0170-y (PMC6717194; doi:10.1038/s41597-019-0170-y)
Supplement: Supplementary file 1 — Download metadata file [file 41597_2019_170_MOESM1_ESM.zip › s_Torniainen168A_study.txt]

Source Name	Characteristics[organism]	Term Source REF	Term Accession Number	Characteristics[organism part]	Term Source REF	Term Accession Number	Protocol REF	Sample Name	Factor Value[area of interest]	Factor Value[joint id]	Factor Value[bone type]
Equine Slaughterhouse Van de Veen Nijkerk Netherlands	Equus	NCBITaxon	NCBITaxon:9789	metacarpophalangeal joint	UBERON	UBERON:0003695	Sample extraction	joints 1 to 5			
