# Supplementary material for: Dataset on equine cartilage near infrared spectra, composition, and functional properties
Source: Sci Data. 2019 Aug 30;6:164. doi: 10.1038/s41597-019-0170-y (PMC6717194; doi:10.1038/s41597-019-0170-y)
Supplement: Supplementary file 1 — Download metadata file [file 41597_2019_170_MOESM1_ESM.zip › i_Investigation.txt]

# Investigation File generated for Scientific Data with Investigation File Authoring Tool version 0.1.0 on 05/07/2019 - This metadata file is CC0
ONTOLOGY SOURCE REFERENCE
Term Source Name	NCBITaxon	UBERON	ERO	OBI	ECG	NCIT	MP	BTO	NPO	EFO	SAO
Term Source File	http://data.bioontology.org/ontologies/NCBITAXON	http://data.bioontology.org/ontologies/UBERON	http://data.bioontology.org/ontologies/ERO	http://data.bioontology.org/ontologies/OBI	http://data.bioontology.org/ontologies/ECG	http://data.bioontology.org/ontologies/NCIT	http://data.bioontology.org/ontologies/MP	http://data.bioontology.org/ontologies/BTO	http://data.bioontology.org/ontologies/NPO	http://data.bioontology.org/ontologies/EFO	http://data.bioontology.org/ontologies/SAO
Term Source Version	2016AB	releases/2014-06-15	2013-08-02	2014-08-18	1	17.06d	releases/2014-12-12	unknown	2011-12-08 (yyyy-mm-dd)	3.7.0	Version 1.2
Term Source Description	National Center for Biotechnology Information (NCBI) Organismal Classification	Uber Anatomy Ontology	Eagle-I Research Resource Ontology	Ontology for Biomedical Investigations	Electrocardiography Ontology	National Cancer Institute Thesaurus	Mammalian Phenotype Ontology	BRENDA Tissue and Enzyme Source Ontology	NanoParticle Ontology	Experimental Factor Ontology	Subcellular Anatomy Ontology
INVESTIGATION
Investigation Identifier
Investigation Title
Investigation Description
Investigation Submission Date
Investigation Public Release Date
INVESTIGATION PUBLICATIONS
Investigation PubMed ID
Investigation Publication DOI
Investigation Publication Author List
Investigation Publication Title
Investigation Publication Status
Investigation Publication Status Term Accession Number
Investigation Publication Status Term Source REF
INVESTIGATION CONTACTS
Investigation Person Last Name
Investigation Person Mid Initials
Investigation Person First Name
Investigation Person Address
Investigation Person Phone
Investigation Person Fax
Investigation Person Email
Investigation Person Affiliation
Investigation Person Roles
Investigation Person Roles Term Accession Number
Investigation Person Roles Term Source REF
STUDY
Study Identifier	10.1038/s41597-019-0170-y
Study Title	Dataset on equine cartilage near infrared spectra, composition, and functional properties
Study Submission Date	07/03/2019
Study Public Release Date	30/08/2019
Study Description	https://www.nature.com/articles/s41597-019-0170-y
Study File Name	s_Torniainen168A_study.txt
Comment[Subject Keywords]	""
Comment[Manuscript Licence]	CC BY-4.0
Comment[Experimental Metadata Licence]	CC0
Comment[Supplementary Information File Name]
Comment[Supplementary Information File Type]
Comment[Supplementary Information File URL]
Comment[Data Repository]	figshare
Comment[Data Record Accession]	doi:10.6084/m9.figshare.c.4423139
Comment[Data Record URI]	https://doi.org/10.6084/m9.figshare.c.4423139
STUDY DESIGN DESCRIPTORS
Study Design Type	biomechanics data analysis objective	methodology testing objective
Study Design Type Term Accession Number	ERO:0100133	OBI:0000208
Study Design Type Term Source REF	ERO	OBI
STUDY PUBLICATIONS
Study PubMed ID	""	""	""	""
Study Publication DOI	doi:10.1007/s10439-016-1659-6	doi:10.1038/s41598-017-10973-z	doi:10.1177/0003702817726766	doi:10.1016/j.chemolab.2018.09.010
Study Publication Author List	""	""	""	""
Study Publication Title	""	""	""	""
Study Publication Status	published	published	published	published
Study Publication Status Term Accession Number				
Study Publication Status Term Source REF				
STUDY FACTORS
Study Factor Name	area of interest	joint id	bone type
Study Factor Type	Region_Of_Interest	Biospecimen	metacarpophalangeal joint
Study Factor Type Term Accession Number	ECG:ECG_000000186	NCIT:C70699	UBERON:0003695
Study Factor Type Term Source REF	ECG	NCIT	MP
STUDY ASSAYS
Study Assay Measurement Type	cartilage	biomechanical data	histology
Study Assay Measurement Type Term Accession Number	BTO:0000206	ERO:0100351	OBI:0600020
Study Assay Measurement Type Term Source REF	BTO	ERO	ERO
Study Assay Technology Type	near-infrared spectroscopy	biomechanical data analysis	near-infrared spectroscopy
Study Assay Technology Type Term Accession Number	http://purl.org/obo/owl/FIX#FIX_0000321	""	http://purl.org/obo/owl/FIX#FIX_0000321
Study Assay Technology Type Term Source REF	NPO	""	NPO
Study Assay Technology Platform	instrument;manufacturer	""	instrument;manufacturer
Study Assay File Name	a_Torniainen168A_NIR.txt	a_Torniainen168A_biomech.txt	a_Torniainen168A_histology.txt
STUDY PROTOCOLS
Study Protocol Name	Sample extraction	Near infrared spectroscopy	Measurement of cartilage thickness	Biomechanical testing	Histology
Study Protocol Type	sample collection protocol	near-infrared spectroscopy	Measurement	biomechanical data analysis	histology
Study Protocol Type Term Accession Number	http://www.ebi.ac.uk/efo/EFO_0005518	http://purl.org/obo/owl/FIX#FIX_0000321	http://ccdb.ucsd.edu/SAO/1.2#sao279801585	""	OBI:0600020
Study Protocol Type Term Source REF	EFO	NPO	SAO	""	ERO
Study Protocol Description					
Study Protocol URI	""	""	""	""	""
Study Protocol Version					
Study Protocol Parameters Name	""	instrument;manufacturer	instrument;manufacturer	instrument;manufacturer	instrument;manufacturer
Study Protocol Parameters Name Term Accession Number	""	""	""	""	""
Study Protocol Parameters Name Term Source REF	""	""	""	""	""
Study Protocol Components Name	""	""	""	""	""
Study Protocol Components Type	""	""	""	""	""
Study Protocol Components Type Term Accession Number	""	""	""	""	""
Study Protocol Components Type Term Source REF	""	""	""	""	""
STUDY CONTACTS
Study Person Last Name	Sarin	Torniainen	Prakash	Rieppo	Afara	Töyräs
Study Person First Name	Jaakko K.	Jari	Mithilesh	Lassi	Isaac O.	Juha
Study Person Mid Initials
Study Person Email	jaakko.sarin@uef.fi	jari.torniainen@uef.fi	""	""	""	""
Study Person Phone
Study Person Fax
Study Person Address
Study Person Affiliation	Department of Applied Physics, University of Eastern Finland, Kuopio, Finland	Department of Applied Physics, University of Eastern Finland, Kuopio, Finland	Department of Applied Physics, University of Eastern Finland, Kuopio, Finland	Research Unit of Medical Imaging, Physics and Technology, Faculty of Medicine, University of Oulu, Oulu, Finland	Department of Applied Physics, University of Eastern Finland, Kuopio, Finland	Department of Applied Physics, University of Eastern Finland, Kuopio, Finland
Study Person Roles
Study Person Roles Term Accession Number
Study Person Roles Term Source REF
Comment[Study Person ORCID]	0000-0002-6237-9015	0000-0003-4953-4508	""	""	0000-0001-7114-0439	""
Comment[Funder]
Comment[FundRef ID]
Comment[Funder Term Source REF]
Comment[Grant Identifier]
